# Supplementary material for: Effects of Exercise-Based Prehabilitation on Functional Capacity in Gastrointestinal Cancer Surgery: A Network Meta-Analysis
Source: J Clin Med. 2026 Feb 5;15(3):1274. doi: 10.3390/jcm15031274 (PMC12897731; doi:10.3390/jcm15031274)
Supplement: Supplementary file 1 [file jcm-15-01274-s001.zip]

Archive with 4 entries (2 files):
- Supplementary material_prehabilitation NMA.pdf
- __MACOSX/
- __MACOSX/supplementary materials_V2/
- __MACOSX/supplementary materials_V2/._Supplementary material_prehabilitation NMA_V2.docx
